# Supplementary material for: Mitochondrial Aurora kinase A induces mitophagy by interacting with MAP1LC3 and Prohibitin 2
Source: Life Sci Alliance. 2021 Apr 5;4(6):e202000806. doi: 10.26508/lsa.202000806 (PMC8046421; doi:10.26508/lsa.202000806)
Supplement: Supplementary file 5 [file LSA-2020-00806_TableS1.xlsx]

## Sheet: Foglio1
Table S1. List of plasmid vectors used in this study. Table illustrating the source of each plasmid, cloning sites (when applicable) and primers used for site-directed mutagenesis.
Plasmid	Cloning sites	Remarks	Primers for mutagenesis (5' to 3'): sense	Primers for mutagenesis (5' to 3'): anti-sense
pcDNA 3.1 AURKA 6xHis		From Bertolin et al, 2018.
pcDNA 3.1 AURKA DNter 6xHis		the first 30 amino acids of AURKA are lacking; from Bertolin et al, 2018.
pcDNA3 AURKA-GFP		From Bertolin et al, 2018.
pEGFP N1 AURKA DNter		the first 30 amino acids of AURKA are lacking; from Bertolin et al, 2018.
pLKO Puro shControl		purchased from Sigma-Aldrich (see materials and methods)
pLKO Puro shAURKA		purchased from Sigma-Aldrich (see materials and methods)
pEGFP N1 mitoGFP		From Bertolin et al, 2018.
pCMV7 mitomCherry		Kind gift of O. Corti, Brain and Spine institute, France.
pcDNA 3.1 mCherry-hLC3B		Addgene plasmid: #40827
pDEST GFP-mCherry MAP1LC3B		Kind gift of M. Marinello, Genethon, France
pmCherry LAMP1		Addgene plasmid: #45147
pEGFP-Parkin WT		Addgene plasmid #45875
pmCherry MIC60	XhoI/HindIII	Kind gift of S. Jakobs, Max Planck Institute, Germany
pmCherry MCU	XhoI/HindIII	Addgene plasmid #31732
pmCherry N1 PHB	XhoI/HindIII	Kind gift of B. Levine
pmCherry N1 PHB2	XhoI/HindIII
pmCherry N1 PHB2 S39A		obtained from pmCherry N1 PHB2	cacggtgaacacagcttcgcgcacaccgta	tacggtgtgcgcgaagctgtgttcaccgtg
pmCherry N1 PHB2 S39D		obtained from pmCherry N1 PHB2	tccacggtgaacacatcttcgcgcacaccgtagg	cctacggtgtgcgcgaagatgtgttcaccgtgga
pcDNA 3.1 (-) PHB2	NheI/EcoRI	PHB2 template obtained from pmCherry N1 PHB2
pcDNA 3.1 (-) PHB2 S39A	NheI/EcoRI	PHB2 S39A template obtained from pmCherry N1 PHB2 S39A
pcDNA 3.1 (-) PHB2 S39D	NheI/EcoRI	PHB2 S39D template obtained from pmCherry N1 PHB2 S39D
pEGFP N1 PHB2	AgeI/NotI	PHB2 template obtained from pmCherry N1 PHB2
pEGFP N1 PHB2 S39A	AgeI/NotI	PHB2 S39A template obtained from pmCherry N1 PHB2 S39A
pEGFP N1 PHB2 S39D	AgeI/NotI	PHB2 S39D template obtained from pmCherry N1 PHB2 S39D
pmCherry N1 mitoGFP	XhoI/HindIII	mitoTandem (mitoGFP fused to mCherry)
