# Supplementary material for: Mitochondrial Aurora kinase A induces mitophagy by interacting with MAP1LC3 and Prohibitin 2
Source: Life Sci Alliance. 2021 Apr 5;4(6):e202000806. doi: 10.26508/lsa.202000806 (PMC8046421; doi:10.26508/lsa.202000806)
Supplement: Supplementary file 6 [file LSA-2020-00806_TableS2.xlsx]

## Sheet: Foglio1
Table S2. List of Drosophila crossings used in the study. List of the genotype of the Drosophila crossings used in this study, along with the corresponding name used in the publication.
Genotypes	Name used in publication
Sca-GAL4, UAS-mito-GFP / UAS-mCherry Atg8a ; +	(Atg8; +)
Sca-GAL4, UAS-mito-GFP / UAS-mCherry Atg8a ; UAS-aurA.Exel / +	(Atg8; aurA O/E)
Sca-GAL4, UAS-mito-GFP / UAS-mCherry Atg8a ; aurAST/+	(Atg8; aurA ST/+)
Sca-GAL4, UAS-mito-GFP / UAS-mCherry Atg8a ; aurAST/2G	(Atg8; aurA ST/2G)
